# Supplementary material for: Comparison of the complications of passive drainage and active suction drainage after pancreatectomy: A meta-analysis
Source: Front Surg. 2023 Apr 20;10:1122558. doi: 10.3389/fsurg.2023.1122558 (PMC10157543; doi:10.3389/fsurg.2023.1122558)
Supplement: Supplementary file 1 [file Table1.xlsx]

## Sheet: Sheet1
Table S.1 The limitation and application of different drains study.
Study type	Resource	Operation mode	indication	Results	Limitation	Ref.
Retrospective study	China	PAD versus CSD	Benign or malignant tumors of the head of the pancreas or periampulla	There is no significant correlation between PAD and CSD in pancreatic anastomosis after PD surgery, but CSD can help reduce the rate of postoperative abdominal fluid accumulation without drainage in some patients.	Single center and only class a POPF was detected.	(14)
Randomized controlled trial	Czech Republic	closed-suction drains versus passive gravity drains	Patients over 18 years of age received pancreatoduodenectomy or distal pancreatectomy .	Passive gravity drainage has a greater risk of obstruction, while closed suction drainage has a longer patency time.	The criteria for scoriThe criteria for scoring pancreatic texture are based on subjective judgments of pancreatic tissue.	(15)
Prospective and Retrospective study	Germany	multi-tubular drain	postoperative pancreatic fistula and laparoscopic distal pancreatectomy	Simple drainage has a certain effect on the occurrence of POPF, and the smaller the drainage, the lower the incidence of POPF.	The choice of stapler cartridge size is not random, and the management of the two drainage modes is not similar.	(16)
Randomized controlled trial	China	active drainage group and passive drainage group	elective pancreaticoduodenectomy	Prophylactic active drainage can significantly reduce the severity of complications related to pancreatic fistula and can be used as an alternative for high-risk patients with severe pancreatic fistula after pancreaticoduodenectomy.	The single-institution cohort analysis and the number of patients was relatively small.	(17)
Prospective and observational research	Italy	closed-suction drains versus passive gravity drains	elective pancreaticoduodenectomy	The application of open passive drainage and closed suction drainage in pancreatectomy has no significant effect on postoperative efficacy.	The trial lacked CSD management experience and was not randomized.	(19)
Retrospective study	France	closed-suction drains versus passive gravity drains	Pancreatic Fistula Following Distal Pancreatectomy	Visceral obesity, blood loss≥225ml and passive drainage significantly increase the risk of CR-PF following DP.	The single-institution cohort analysis and the number of patients was relatively small.	(20)
PAD:passive drains,CSD:closed-suction drains;POPF:postoperative pancreatic fistula;CR-PF:clinically relevant pancreatic fistula;DP:distal pancreatectomy;PD:Pancreaticoduodenectomy.
